# Supplementary material for: Limited sensitivity of somatosensory evoked potentials as disease monitoring biomarkers in hereditary spastic paraplegias
Source: PLoS One. 2025 Nov 11;20(11):e0335187. doi: 10.1371/journal.pone.0335187 (PMC12604765; doi:10.1371/journal.pone.0335187)
Supplement: S1 Table — (XLSX) [file pone.0335187.s003.xlsx]

## Sheet: Planilha1
Code	Family	Sex	Diagnosis	Form	Age at baseline	Age at onset	DD at baseline	Peripheral Neuropathy?	Sensory neuropathy?	Gene	Transcript	Nucleotide change (AA change)/zigosity	Classification (ACMG/AMP Criteria)	Nucleotide change (AA change)/zigosity	Classification (ACMG/AMP Criteria)	MSPRS baseline	SPRS baseline	MSPRS FUP	SPRS FUP	SSEP-UL baseline	SSEP-LL baseline	SSEP-UL FUP	SSEP-LL FUP
Case1	1	Male	SPG5	Pure	59	30	29	No	No	CYP7B1	NM_004820.3	c.889A>G; p.(Thr297Ala)	Pathogenic	c.961G>A; p.(Glu321Lys)	Pathogenic	28	28	33	35	36.925	100	27.225	100
Case2	1	Male	SPG5	Pure	49	30	19	No	No	CYP7B1	NM_004820.3	c.889A>G; p.(Thr297Ala)	Pathogenic	c.961G>A; p.(Glu321Lys)	Pathogenic	16	16	21	23	24.575	89.9	24.025	100
Case3	2	Female	CTX	Complex	51	23	28	No	No	CYP27A1	NM_000784.3	1421G>A; p.(Arg474Gln)/x2	Pathogenic	-	-	23	27	29	33	100	100	20.1	100
Case4	3	Female	SPG4	Pure	51	41	10	No	No	SPAST	NM_014946.3	c.1492_1493+2delAGGT; p.(Arg498Alafs*13)/-	Pathogenic	-	-	24	31	23	30	24.925	77.4	18.9	46.625
Case5	3	Female	SPG4	Pure	28	30	18	No	No	SPAST	NM_014946.3	c.1492_1493+2delAGGT; p.(Arg498Alafs*13)/-	Pathogenic	-	-	20	23	25	27	17.475	72.1	17.25	44.825
Case6	4	Male	SPG4	Pure	11	1	10	No	No	SPAST	NM_014946.3	c.1273G>C; p.(Ala425Pro)/-	Pathogenic	-	-	4	6	4	4	16.3	47.25	24.55	62.775
Case7	4	Male	SPG4	Pure	14	1	13	No	No	SPAST	NM_014946.3	c.1273G>C; p.(Ala425Pro)/-	Pathogenic	-	-	12	14	17	17	20	78.7	19.625	85.425
Case8	4	Male	SPG4	Pure	8	1	7	No	No	SPAST	NM_014946.3	c.1273G>C; p.(Ala425Pro)/-	Pathogenic	-	-	16	17	17	17	17.05	43	23.9	75.425
Case9	5	Male	SPG5	Pure	36	11	25	No	No	CYP7B1	NM_004820.5	c.650T>A; p.(Leu217*)	Pathogenic	c.1082G>A; p.(Arg361Gln)	Likely Pathogenic (PM2_Sup, PM3_Strong; PP3_Mod)	25	25	25	28	20.825	81.5	24.275	100
Case10	6	Female	SPG4	Pure	39	7	32	No	No	SPAST	NM_014946.3	c.1412_1413delGTinsAC; p.(Gly471Asp)/-	Pathogenic	-	-	30	34	36	38	18.6	100	20.075	100
Case11	6	Female	SPG4	Pure	10	4	6	No	No	SPAST	NM_014946.3	c.1412_1413delGTinsAC; p.(Gly471Asp)/-	Pathogenic	-	-	2	2	8	8	16	41.7	17.725	44
Case12	6	Female	SPG4	Pure	9	5	4	No	No	SPAST	NM_014946.3	c.1412_1413delGTinsAC; p.(Gly471Asp)/-	Pathogenic			5	5	NA	NA	17.125	45.15	NA	NA
Case13	7	Male	SPG4	Pure	61	32	29	No	No	SPAST	NM_014946.3	c.1741C>T; p.(Arg581*)/-	Pathogenic	-	-	10	12	19	25	25.3	84.2	24.75	100
Case14	7	Male	SPG4	Pure	58	54	4	No	No	SPAST	NM_014946.3	c.1741C>T; p.(Arg581*)/-	Pathogenic	-	-	6	9	10	13	20.35	56.05	20.575	56.35
Case15	8	Male	SPG4	Pure	38	29	9	No	No	SPAST	NM_014946.3	c.1267G>T; p.(Val423Leu)/-	Pathogenic	-	-	9	9	14	17	19.175	100	19.025	74.2
Case16	9	Female	SPG4	Pure	58	32	26	No	No	SPAST	NM_014946.3	c.1145G>T; p.(Gly382Val)/-	Likely Pathogenic (PM1, PM2_Sup, PP1, PP3_Mod)	-	-	29	30	33	37	24.225	81.5	18.925	77.225
Case17	9	Male	SPG4	Pure	62	42	20	No	No	SPAST	NM_014946.3	c.1145G>T; p.(Gly382Val)/-	Likely Pathogenic (PM1, PM2_Sup, PP1, PP3_Mod)	-	-	20	20	20	20	21.2	83.25	20.8	NA
Case18	10	Male	SPG7	Complex	27	9	18	No	No	SPG7	NM_003119.2	c.1997G>T; p.(Gly666Val)/x2	Pathogenic	-	-	12	14	22	22	19.625	63.5	18.825	62.1
Case19	11	Female	SPG10	Complex	62	40	22	Yes	Yes	KIF5A	NM_004984.4	c.754G>T; p.(Ala252Ser)/-	Likely Pathogenic (PM1, PM2_Sup, PP1_Mod, PP3)	-	-	10	14	NA	NA	20.375	88	NA	NA
Case20	11	Female	SPG10	Complex	64	40	24	Yes	Yes	KIF5A	NM_004984.4	c.754G>T; p.(Ala252Ser)/-	Likely Pathogenic (PM1, PM2_Sup, PP1_Mod, PP3)	-	-	12	14	NA	NA	20.575	91.25	NA	NA
Case21	12	Male	SPG7	Complex	44	38	6	No	No	SPG7	NM_003119.4	c.1454_1462del; p.(Arg485_Glu487del)/x2	Pathogenic	-	-	15	16	NA	NA	20.5	100	NA	NA
Case22	12	Female	SPG7	Complex	53	45	8	No	No	SPG7	NM_003119.4	c.1454_1462del; p.(Arg485_Glu487del)/x2	Pathogenic	-	-	10	11	NA	NA	17.625	100	NA	NA
AA	Aminoacid
ACMG/AMP	American College of Medical Genetics and Genomics / Association for Molecular Pathology
DD	Disease duration
FUP	Follow-up assessment
LL	Lower Limb
MSPRS	Motor Spastic Paraplegia Rating Scale
SPRS	Spastic Paraplegia Rating Scale
SSEP	Somatosensory evoked potentials
UL	Upper Limb
Bold	Variant described for the first time in this case series
